# Supplementary material for: Major complications of percutaneous native and transplant kidney biopsy: a complete 10-year national prospective cohort study
Source: Clin Kidney J. 2025 Jun 23;18(7):sfaf196. doi: 10.1093/ckj/sfaf196 (PMC12259278; doi:10.1093/ckj/sfaf196)
Supplement: sfaf196_Supplemental_Files [file sfaf196_supplemental_files.zip]

Archive with 2 entries (2 files):
- 512 Supplementary material 1.docx
- CKJ video abstract.mp4
